# Supplementary material for: Comparative analysis of MitraClip/TriClip and PASCAL in transcatheter tricuspid valve repair for tricuspid regurgitation: a systematic review and meta-analysis
Source: BMC Cardiovasc Disord. 2024 Oct 14;24:557. doi: 10.1186/s12872-024-04201-6 (PMC11476464; doi:10.1186/s12872-024-04201-6)
Supplement: Supplementary file 3 — Supplementary Material 3 [file 12872_2024_4201_MOESM3_ESM.xlsx]

## Sheet: Baseline Characteristics 
	Table S1. Baseline Characteristics of the patients in the included studies
	Study ID	Arms	Sample	Age, y mean (SD)	Gender, Male, n (%)	Body mass index, kg/m2 mean(SD)	STS score for mitral valve repair, % mean(SD)	EuroSCORE II, % mean(SD)	NYHA functional class n(%)					Comorbidities, rrequency (%)							Baseline Echocardiographic measures
									I	II	III	IV	III or IV	AF	Cardiomyopathy	DM	HTN	Hyperlipidemia	MI	Stroke	Degenerative mitral regurgitation etiology, n(%)	Functional, mitral regurgitation etiology, n(%)	Degenerative tricuspid regurgitation etiology, n(%)	Functional, tricuspid regurgitation etiology, n(%)	MR 3+, n(%)	MR 4+, n(%)	Mitral valve area, cm2 mean(SD)	Effective regurgitant orifice area, cm2 mean(SD)	Left ventricular ejection fraction, % mean(SD)	Transmitral mean gradient, mm Hg mean(SD)	Pulmonary artery systolic pressure, mm Hg mean(SD)
	Mahowald 2021	MitraClip	38	78.6±14.3	23 (61%)	26.5±4.6							25 (69%)	34 (89%)		7 (18%)	29 (76%)	24 (63%)							34 (89%)				58±11%
	Low 2021	MitraClip XTR	72	76.9 ± 8.3	41 (56.9)	26.4 ± 5.3	6.5 ± 5.8	5.5 ± 4.2					70 (97.2)	61 (84.7)					6 (8.3)				8 (11.1)	59 (81.9)	3 (4.2)				54.6 ± 12.0		49.5 ± 16.7
		PASCAL-Device	48	78.3 ± 7.4	20 (41.7)	24.9 ± 4.1	6.8 ± 6.9	5.1 ± 4.9					45 (93.7)	45 (93.7)					3 (6.2)				6 (12.5)	39 (81.2)	0 (0.0)				57.1 ± 11.2		46.4 ± 12.5
	Mehr 2019	MitraClip	249	77 9	121 (48.6)	25.7 4.9		8.06 ± 7.47			170 (68.3	68 (27.3)		183 (73.8)		73 (29.4)			45 (18.1)						82 (33.1)	26 (10.5)			49 14		43.6 16.0
	Nickenig 2017	MitraClip	64	76.6±9.6	29 (45)		4.7±4.6	27.8±16.7		4 (6)	47 (73)	13 (20)				19 (30)	47 (73)		14 (22)						4 (6)	20 (31)			46.9±13.9		42.5±15.0
	Nickenig 2019	TriClip	85	77·8 ± 7·9	29 (34)																							0·65 (0·29)	59·39 (8·09)
	Ohno 2014	Mitraclip with Moderate/ severe TR	47	73.2+6.4	27 (57.4)		7.9+7.8	9.3+5.7	0 (0)	5 (10.6)	33 (70.2)	9 (19.1)		22 (46.8)		22 (46.8)	37 (78.7)		20 (42.6)	6 (12.8)		47(100)			20 (42.6)	26 (55.3)	4.23+0.82		31.7+10.5		53.8+11.6
		Mitraclip with None/mild TR	99	70.8+9.9	66 (66.7)		6.4+7.1	7.1+5.9	0 (0)	23 (23.2)	70 (70.7)	6 (6.1)		34 (34.3)		35 (35.4)	73 (73.7)		37 (37.4)	6 (6.1)		99(100)			47 (47.5)	48 (48.5)	4.02+0.78		34.0+11.5		41.7+11.2
	Orban 2018	MitraClip (Abbott Vascular, Santa Clara, CA, USA)	50	77 ± 8	30 (60)		5.6 ± 5.4	8.8 ± 6.6			30 (60)	20 (40)																	46 ± 16
	Otto 2021	MitraClip	20	78.6 ± 8.3	10 (50%)	27.2 ± 5.7	8.8 ± 4.3	9.1 ± 7.7		2 (10%)	14 (70%)	4 (20%)		19 (95%)		6 (30%)												0.73 ± 0.26	54.3 ± 14.6
	Toyama 2017	MitraClip	102	76 ± 12	61 (60%)									58 (57%)		28 (27%)	77 (75%)		27 (26%)		38 (37%)	64 (63%)			23 (23%)	79 (77%)			50 ± 16		45 ± 15
	Ruf 2021	MitraClip XTR	50					18.9 ± 11.4		1 (2)	39 (78)	10 (20)	49 (98)	43 (86)		9 (18)	39 (78)		4 (8)										56.58 ± 3.79
	Sugiura 2020	Pascal	22	79± 5	8 (36)	24.2 ± 5.2		8.06 ± 6.18					21 (96)	21 (96)		4 (18)	18 (82)								3 (14)			81.93 ± 54.12	58.7 ± 6.89
		MitraClip-XTR	22	78±7	8 (36)	24.96 ± 3.96		8.4 ± 4.28					20 (91)	20 (91)		5 (23)	19 (86)								2 (9)			72.6 ± 24.01	56.9 ± 3.09
	Ali 2020	MitraClip NTR system	20	72.2 ± 5.8	6 (30)	26.8 ± 2.9	6.1 ± 1.6	8 ± 1.9		1 (5)	14 (70)	5 (25)		18(90)	9(45)	8(40)	10(59)	12(60)	3(15)				1(5)	17(85)				64.8 ± 5.8	49.1 ± 6.2		50.5 ± 8.9
		MitraClip XTR system	20	78.1 ± 4.3	12 (60)	24.8 ± 1.9	10.5 ± 3.1	13 ± 4.5		0	13 (65)	7 (35)		19(95)	11(55)	7(35)	16(80)	17(85)	4(20)				0	17(85)				79 ± 17	46.4 ± 6.5		50 ± 7.4
	Aurich 2021	PASCAL Ace implant (Edwards Lifesciences, Irvine, CA)	16	73±11	12 (75)	25±3		7.2 ± 4.0			12 (75)	4 (25)		10 (63)															47 ± 4.5
	Cepas-Guillen 2021	Triclip predominantly but mitraclip also used in compassionate and/or off-label use	28	76.17 ± 7.81	3 (11)	26.7 ± 4.89		4.26 ± 3.94	0	20 (18)	22 (72)	3 (10)		26 (93)		5 (18)	17 (61)						1 (3)	26 (94)	1 (4)	0			58 ± 3.91		30.5 ± 9.37
	Baldus 2022	PASCAL	74	80.3 ± 5.6	43(58.1)		9.0 ± 6.9	6.0 ± 5.0					57(77)	71(95.9)		22(29.7)	67(90.5)						4(5.3)	62(84.2)							43.8 ± 14.0
	Fam 2019	PASCAL	28	78 6	13 (46)		4.6 ± 2.8	6.2 ± 5.2			25 (89)	3 (11)		26 (93)					1 (3)									1.3 ± 2.4	58.5 ± 6.2
	Freixa 2022	TriClip system	34	74.5 ± 7.74	9 (26)	26.8 _x0004_ 4.86	3.98 ± 2.07	4.01 ± 2.6	0	8 (24)	22 (67)	3 (9)		31 (91)		7 (20)	19 (56)						1 (3)	27 (79)	1 (3)	1 (3)			57.8 ± 4.64		28.16 ± 10.45
	Hellhammer 2022	TriClip system (Abbott, Chicago, IL, USA)	64	80 ± 6.2	26 (40.6)	24.9 ± 5.4		19.3 ± 13.0						57 (89.1)		13 (20.3)
	kalbacher 2017	MitraClip with No/mild TR	334	74.9±8.9	207(62.0)		6±4.47	19.8±12.66	6(1.8)	31(9.3)	240(71.8)	57(17.1)		121(36.1)		108(32.4)	257(77)	188(56.2)	97(28.9)	34(10.3)						317(94.8)					42 ± 14.15
		MitraClip with Moderate TR	326	75.4±8.1	192(58.9)		6.67±5.96	22±16.38	0	34(10.4)	231(70.8)	62(18.9)		158(48.5)		86(26.3)	254(77.9)	155(47.5)	87(26.8)	31(9.5)						302(92.6)					45.67 ± 14.89
		MitraClip with Severe TR	106	76.4±8.1	58(64.2)		8.5±6.76	23.3±15.78						59(55.7)		39(36.8)	85(79.8)	52(48.9)	28(26.4)	12(11.3)						99(93.3)					51.33 ± 25.55
	karam 2019	MitraClip (Abbott Vascular, Santa Clara, California)	110	77.4 9.4	53 (48.2)		5.9 6.6						106 (96.4)	96 (87.3)		27 (24.5)	96 (87.3)		17 (15.4)						65 (60.2)				49.7 13.8
	Kodali 2021	PASCAL (Edwards PASCAL Transcatheter Valve Repair System)	34	76.3 10.4	16 (47.1)		7.3 4.7	5.3 5.2					27 (79.4)			4 (11.8)	32 (94.1)	28 (82.4)	3 (8.8)				2/33 (6.1)	29/33 (87.9)					57.4 7.0
