# Supplementary material for: Comparative analysis of MitraClip/TriClip and PASCAL in transcatheter tricuspid valve repair for tricuspid regurgitation: a systematic review and meta-analysis
Source: BMC Cardiovasc Disord. 2024 Oct 14;24:557. doi: 10.1186/s12872-024-04201-6 (PMC11476464; doi:10.1186/s12872-024-04201-6)
Supplement: Supplementary file 4 — Supplementary Material 4 [file 12872_2024_4201_MOESM4_ESM.xlsx]

## Sheet: NOS
		Supplementary 3. Risk of bias assessment of the included studies.
		Table S2 . Quality assessment criteria used for Cohort Studies.
		Study ID	Mahowald 2021	Low 2021	Mehr 2019	Ohno 2014	Otto 2021	Toyama 2017	Ruf 2021	Sugiura 2020	Ali 2020	Aurich 2021	Cepas-Guillen 2021	Fam 2019	Freixa 2022	Hellhammer 2022	kalbacher 2017	karam 2019	Orban 2018
		Sample selection criteria (****)	****	****	****	****	****	****
		1) Representativeness of the exposed cohort (a) Truly representative (one star) (b) Somewhat representative (one star) (c) Selected group (d) No description of the derivation of the cohort	*	*	*	*	*	*	*	*	*	*	*	*	*	*	*	*	*
		2) Selection of the non-exposed cohort (a) Drawn from the same community as the exposed cohort (one star) (b) Drawn from a different source (c) No description of the derivation of the non exposed cohort
		3) Ascertainment of exposure (a) Secure record (e.g., surgical record) (one star) (b) Structured interview (one star) (c) Written self report (d) No description (e) Other	*	*	*	*	*	*	*	*	*	*	*	*	*	*	*	*	*
		4) Demonstration that outcome of interest was not present at start of study (a) Yes (one star) (b) No	*	*	*	*	*	*	*	*	*	*	*	*	*		*	*	*
		Comparability (**)
		1) Comparability of cohorts on the basis of the design or analysis controlled for confounders (a) The study controls for age, sex and marital status (one star) (b) Study controls for other factors (list) (one star) (c) Cohorts are not comparable on the basis of the design or analysis controlled for confounders	*	**		**				**	**						**	**	*
		Exposure (***)
		1) Assessment of outcome (a) Independent blind assessment (one star) (b) Record linkage (one star) (c) Self report (d) No description (e) Other	*	*	*	*	*	*	*	*	*	*	*	*	*	*	*	*	*
		2) Was follow-up long enough for outcomes to occur (a) Yes (one star) (b) No	*	*	*	*	*	*	*	*	*	*	*	*	*	*	*	*	*
		3) Adequacy of follow-up of cohorts (a) Complete follow up- all subject accounted for (one star) (b) Subjects lost to follow up unlikely to introduce bias- number lost less than or equal to 20% or description of those lost suggested no different from those followed. (one star) (c) Follow up rate less than 80% and no description of those lost (d) No statement	*	*	*	*	*	*	*	*	*	*	*	*	*	*	*	*	*
		Summary quality score	Good quality	Good quality	Poor quality	Good quality	Poor quality	Poor quality	Poor quality	Good quality	Good quality	Poor quality	Poor quality	Poor quality	Poor quality	Poor quality	Good quality	Good quality	Good quality
		ID (Identification Score) Good quality: 3 or 4 stars in selection domain AND 1 or 2 stars in comparability domain AND 2 or 3 stars in outcome/exposure domain Fair quality: 2 stars in selection domain AND 1 or 2 stars in comparability domain AND 2 or 3 stars in outcome/exposure domain Poor quality: 0 or 1 star in selection domain OR 0 stars in comparability domain OR 0 or 1 stars in outcome/exposu…

## Sheet: ROBINS-I
	Table S3. ROBINS-I quality assessment for non-randomized studies of intervention.
ID	Domain 1. Bias due to confounding									Domain 2. Bias in selection of participants into the study						Domain 3. Bias in classification of interventions				Domain 4. Bias due to deviations from intended interventions							Domain 5. Bias due to missing data						Domain 6. Bias in measurement of outcomes					Domain 7. Bias in selection of the reported result				Domain 8. Overall Bias
	1.1	1.2	1.3	1.4	1.5	1.6	1.7	1.8	1.0 Assessor's Judgement	2.1	2.2	2.3	2.4	2.5	2.0 Assessor's Judgement	3.1	3.2	3.3	3.0 Assessor's judgement	4.1	4.2	4.3	4.4	4.5	4.6	4.0 Assessor's Judgement	5.1	5.2	5.3	5.4	5.5	5.0 Assessor's Judgement	6.1	6.2	6.3	6.4	6.0 Assessor's Judgement	7.1	7.2	7.3	6.0 Assessor's Judgement	Assessor's overall Judgement
Nickenig 2017	PN								Low risk	PN			Y		Low risk	PY	PY	PN	Low risk	PN				PY		Low risk	PN				PY	Low risk	PN	N	PY	PN	Low risk	PN	PN	PN	Low risk	Low risk
Nickenig 2019	PN								Low risk	PN			y		Low risk	PY	PY	PN	Low risk	PN				PY		Low risk	PY					Low risk	PN	N	PY	PN	Low risk	PN	PN	PN	Low risk	Low risk
Baldus 2022	N								Low risk	N			y		Low risk	Y	Y	PN	Low risk	PN				PY		Low risk	PN				Y	Low risk	PN	PY	PY	PN	Moderate risk	PN	PN	PN	Low risk	Moderate risk
Kodali 2021	PN								Low risk	N			y		Low risk	PY	PY	PN	Low risk	PN				PY		Low risk	PY					Low risk	PN	PY	PY	PN	Moderate risk	PN	PN	PN	Low risk	Moderate risk
